# Supplementary material for: A Common East Asian aldehyde dehydrogenase 2*2 variant promotes ventricular arrhythmia with chronic light-to-moderate alcohol use in mice
Source: Commun Biol. 2023 Jun 6;6:610. doi: 10.1038/s42003-023-04985-x (PMC10244406; doi:10.1038/s42003-023-04985-x)
Supplement: Supplementary file 7 — Supplementary Data 1 [file 42003_2023_4985_MOESM7_ESM.xls]

## Sheet: Fig 1-a
rs671_drinker_4cat (0:Alc-, ALDH2 Wt; 1: Alc+, ALDH Wt; 2:Alc-, ALDH2 Vt; 3:Alc+, ALDH2 Vt)	QTc
0	375
0	432
0	419
0	407
0	432
0	441
0	425
0	422
0	413
0	336
0	443
0	437
0	405
0	441
0	409
0	400
0	398
0	404
0	401
0	383
0	396
0	430
0	410
0	415
0	426
0	400
0	407
0	436
0	408
1	406
1	414
1	437
1	387
1	450
1	432
1	442.5
1	455
1	430
1	427
1	450
1	426
1	427
1	445
1	459
1	446
1	416
1	452
1	393
1	456
1	476
1	456
1	448
1	419
1	419
1	437
1	424
1	428
1	459
1	424
1	424
1	424
1	431
1	409
1	465
1	424
1	410
1	428
1	423
1	452
1	384
1	431
1	427
1	415
1	397
1	382
1	406
1	451
1	409
1	395
1	418
1	405
1	415
1	426
1	458
1	385
1	450
1	433
1	452.678
1	422
1	429
1	390
1	378
1	409
1	428
1	399
1	454
1	423
1	425
1	440
1	438
1	415
1	413
1	426
1	426
1	395
1	403
1	412
1	405
1	372
1	414
1	423
1	389
1	388
1	471
1	410
1	405
1	391
1	416
1	379
1	409
1	416
1	411
1	398
1	407
1	398
1	456
1	446
1	413
1	402
1	421
1	424
1	435
1	394
1	417
1	394
1	401
1	431
1	433
1	440
1	411
1	390
1	424
1	426
1	428
1	411
1	422
1	426
1	471
1	455
1	441
1	430
1	420
1	405
1	378
1	453
1
1	431
1	463
1	485
1	432
1	424
1	455
1	412
1	424
1	393
1	389
2	424
2	412
2	423
2	375
2	408
2	415
2	412
2	413
2	430
2	409
2	406
2	437.5
2	413
2	384
2	420
2	428
2	418
2	404
2	417
2	442
2	399
2	413
2	406
2	408
2	396
2	419
2	421
2	406
3	428
3	465
3	397
3	444
3	419
3	423
3	438
3	438
3	476.706
3	431
3	483
3	435
3	429.881
3	437
3	462
3	412
3	464
3	514
3	428
3	470.87
3	401.093
3	421
3	430
3	426
3	475
3	408
3	394
3	411
3	426
3	446
3	391
3	443
3	451
3	402
3	442
3	460
3	421
3	431
3	469
3	437
3	421.931
3	431.887
3	426
3	409
3	437
3	436
3	447.358
3	435
3	419
3	462.966
3	440
3	437
3	468
3	413
3	393
3	401.648
3	411
3	496.981
3	431

## Sheet: Fig 1-b
Variables	Coef.	95% CI
CAD	12.7539	2.505	23.0027
DM	8.4278	2.0912	14.7644
HTN	6.6206	1.163	12.0781
Male Gender	-11.4513	-18.0864	-4.8162
rs671 ALDH Vt	7.6661	2.1494	13.1828
Daily Ethanol Consumption (per 10 gm +)	4.5243	3.1383	5.9102

## Sheet: Fig 1-c
rs671_drinker_4cat	daily_alcohol_dose (gm/day)	qrsd	qtc
ALDH Wt, Alc (–)	0	86.6	375
ALDH Wt, Alc (–)	1.51837	90.6	432
ALDH Wt, Alc (–)	0	82.6	419
ALDH Wt, Alc (–)	0	84.6	407
ALDH Wt, Alc (–)	1.42857	72.6	432
ALDH Wt, Alc (–)	0	68.6	441
ALDH Wt, Alc (–)	0	72.6	425
ALDH Wt, Alc (–)	0	81.6	422
ALDH Wt, Alc (–)	0	87.6	413
ALDH Wt, Alc (–)	0	87	335.987
ALDH Wt, Alc (–)	0	73.6	443
ALDH Wt, Alc (–)	1.51837	91.6	437
ALDH Wt, Alc (–)	1.51837	98.6	405
ALDH Wt, Alc (–)	0	84.6	441
ALDH Wt, Alc (–)	0	97.6	409
ALDH Wt, Alc (–)	0	80.6	400
ALDH Wt, Alc (–)	0	88.6	398
ALDH Wt, Alc (–)	0	78.6	404
ALDH Wt, Alc (–)	0	88.6	401
ALDH Wt, Alc (–)	0	76.6	383
ALDH Wt, Alc (–)	0	79.6	396
ALDH Wt, Alc (–)	0	79.6	430
ALDH Wt, Alc (–)	0	103.6	410
ALDH Wt, Alc (–)	0	96.6	415
ALDH Wt, Alc (–)	0	96.6	426
ALDH Wt, Alc (–)	0	96.6	400
ALDH Wt, Alc (–)	0	77.6	407
ALDH Wt, Alc (–)	0	93.6	436
ALDH Wt, Alc (–)	0	96.6	408
ALDH Wt, Alc (+)	59.7878	100	406
ALDH Wt, Alc (+)	7.59184	78.6	414
ALDH Wt, Alc (+)	19.3469	95	437
ALDH Wt, Alc (+)	20.7143	97	387
ALDH Wt, Alc (+)	45.0367	113	450
ALDH Wt, Alc (+)	5.28571	86	432
ALDH Wt, Alc (+)	22.7857	76	442.5
ALDH Wt, Alc (+)	43.9445	96	455
ALDH Wt, Alc (+)	11	91	430
ALDH Wt, Alc (+)	11.4286	106	427
ALDH Wt, Alc (+)	5.56735	93.6	450
ALDH Wt, Alc (+)	11.5673	97	426
ALDH Wt, Alc (+)	20.7143	100	427
ALDH Wt, Alc (+)	4	92	445
ALDH Wt, Alc (+)	6.42857	100.6	459
ALDH Wt, Alc (+)	24.2449	95	446
ALDH Wt, Alc (+)	11.4286	105	416
ALDH Wt, Alc (+)	77.3061	93	452
ALDH Wt, Alc (+)	8.28571	89	393
ALDH Wt, Alc (+)	13.1449	96	456
ALDH Wt, Alc (+)	32.449	107	476
ALDH Wt, Alc (+)	44.0816	111	456
ALDH Wt, Alc (+)	30	67	448
ALDH Wt, Alc (+)	11.8071	105	419
ALDH Wt, Alc (+)	16.4857	92	419
ALDH Wt, Alc (+)	11.9673	86	437
ALDH Wt, Alc (+)	41.4286	83	424
ALDH Wt, Alc (+)	57.751	91	428
ALDH Wt, Alc (+)	21	92	459
ALDH Wt, Alc (+)	10.5543	72.6	424
ALDH Wt, Alc (+)	11.4286	88	424
ALDH Wt, Alc (+)	19.0643	86	424
ALDH Wt, Alc (+)	3.42857	83.6	431
ALDH Wt, Alc (+)	11.0571	104	409
ALDH Wt, Alc (+)	11.5714	95	465
ALDH Wt, Alc (+)	30.2612	92	424
ALDH Wt, Alc (+)	12.149	85	410
ALDH Wt, Alc (+)	14.0888	76	428
ALDH Wt, Alc (+)	11.6082	102	423
ALDH Wt, Alc (+)	22.7143	98	452
ALDH Wt, Alc (+)	36.5973	78	384
ALDH Wt, Alc (+)	84	103	431
ALDH Wt, Alc (+)	11.1857	73	427
ALDH Wt, Alc (+)	14.2857	83	415
ALDH Wt, Alc (+)	5.08653	91.6	397
ALDH Wt, Alc (+)	39.2816	88	382
ALDH Wt, Alc (+)	17.1429	80	406
ALDH Wt, Alc (+)	23.1429	99	451
ALDH Wt, Alc (+)	13.7959	97	409
ALDH Wt, Alc (+)	11.4286	101	395
ALDH Wt, Alc (+)	17.3714	113	418
ALDH Wt, Alc (+)	11.0204	104	405
ALDH Wt, Alc (+)	46.7918	90	415
ALDH Wt, Alc (+)	1.77143	88.6	426
ALDH Wt, Alc (+)	28.5714	87	458
ALDH Wt, Alc (+)	10.5935	93.6	385
ALDH Wt, Alc (+)	43.7551	92	450
ALDH Wt, Alc (+)	12.4286	83	433
ALDH Wt, Alc (+)	24.8571	110	452.678
ALDH Wt, Alc (+)	17.5918	98	422
ALDH Wt, Alc (+)	22.2041	98	429
ALDH Wt, Alc (+)	20.8178	86	390
ALDH Wt, Alc (+)	14.2	76	378
ALDH Wt, Alc (+)	10	110	409
ALDH Wt, Alc (+)	7.59184	67	428
ALDH Wt, Alc (+)	11.9592	86	399
ALDH Wt, Alc (+)	2.05714	93.6	454
ALDH Wt, Alc (+)	12.4286	77	423
ALDH Wt, Alc (+)	3.38775	80	425
ALDH Wt, Alc (+)	46.9749	90	440
ALDH Wt, Alc (+)	1.77143	102.6	438
ALDH Wt, Alc (+)	18.1418	98	415
ALDH Wt, Alc (+)	5.06122	100.6	413
ALDH Wt, Alc (+)	7.71429	80.6	426
ALDH Wt, Alc (+)	48.8163	88	426
ALDH Wt, Alc (+)	62.5306	82	395
ALDH Wt, Alc (+)	5.06122	81.6	403
ALDH Wt, Alc (+)	18.6429	90	412
ALDH Wt, Alc (+)	43.4286	94	405
ALDH Wt, Alc (+)	10.449	88.6	372
ALDH Wt, Alc (+)	41.9347	84	414
ALDH Wt, Alc (+)	17.1429	109	423
ALDH Wt, Alc (+)	4.14286	101.6	389
ALDH Wt, Alc (+)	18.4833	94	388
ALDH Wt, Alc (+)	64.2041	80	471
ALDH Wt, Alc (+)	8.28571	91.6	410
ALDH Wt, Alc (+)	3.31429	89.6	405
ALDH Wt, Alc (+)	4.68163	104	391
ALDH Wt, Alc (+)	5.14286	82	416
ALDH Wt, Alc (+)	11.4286	93	379
ALDH Wt, Alc (+)	7.59184	95.6	409
ALDH Wt, Alc (+)	16.5714	88	416
ALDH Wt, Alc (+)	15.0041	96	411
ALDH Wt, Alc (+)	17.1953	84	398
ALDH Wt, Alc (+)	2.02449	90.6	407
ALDH Wt, Alc (+)	5.94694	98.6	398
ALDH Wt, Alc (+)	54.3878	95	456
ALDH Wt, Alc (+)	18.2939	91	446
ALDH Wt, Alc (+)	8.28571	81.6	413
ALDH Wt, Alc (+)	28.5714	88	402
ALDH Wt, Alc (+)	22.1265	81	421
ALDH Wt, Alc (+)	2.53061	78	424
ALDH Wt, Alc (+)	2.85714	98.6	435
ALDH Wt, Alc (+)	11.7918	102	394
ALDH Wt, Alc (+)	5.37755	94	417
ALDH Wt, Alc (+)	7.59184	96	394
ALDH Wt, Alc (+)	13.3513	100	401
ALDH Wt, Alc (+)	46.1661	90	431
ALDH Wt, Alc (+)	36.1633	88	433
ALDH Wt, Alc (+)	23.9184	90	440
ALDH Wt, Alc (+)	10.6286	106.6	411
ALDH Wt, Alc (+)	10	98.6	390
ALDH Wt, Alc (+)	12.9469	90	424
ALDH Wt, Alc (+)	5	86.6	426
ALDH Wt, Alc (+)	1.77143	107.6	428
ALDH Wt, Alc (+)	8.57143	106.6	411
ALDH Wt, Alc (+)	1.80408	86.6	422
ALDH Wt, Alc (+)	16.5714	94	426
ALDH Wt, Alc (+)	80.2857	112	471
ALDH Wt, Alc (+)	4.14286	101.6	455
ALDH Wt, Alc (+)	82.0265	105	441
ALDH Wt, Alc (+)	1.77143	98.6	430
ALDH Wt, Alc (+)	27.9184	87	420
ALDH Wt, Alc (+)	2.02449	84.6	405
ALDH Wt, Alc (+)	15.3775	92	378
ALDH Wt, Alc (+)	2.53061	98.6	453
ALDH Wt, Alc (+)	34.0969
ALDH Wt, Alc (+)	27.5918	92	431
ALDH Wt, Alc (+)	53.0878	108	463
ALDH Wt, Alc (+)	57.1429	89	485
ALDH Wt, Alc (+)	17.1429	87	432
ALDH Wt, Alc (+)	43.7878	100	424
ALDH Wt, Alc (+)	8.57143	109.6	455
ALDH Wt, Alc (+)	73.6531	87	412
ALDH Wt, Alc (+)	35.8694	106	424
ALDH Wt, Alc (+)	33.8571	102	393
ALDH Wt, Alc (+)	23.8163	93	389
ALDH Vt, Alc (–)	0.828571	98	424
ALDH Vt, Alc (–)	0	92	412
ALDH Vt, Alc (–)	0	92	423
ALDH Vt, Alc (–)	1.65714	101	375
ALDH Vt, Alc (–)	0	72	408
ALDH Vt, Alc (–)	0	82	415
ALDH Vt, Alc (–)	0.214429	89	412
ALDH Vt, Alc (–)	0	84	413
ALDH Vt, Alc (–)	0	81	430
ALDH Vt, Alc (–)	0	60	409
ALDH Vt, Alc (–)	0	89	406
ALDH Vt, Alc (–)	0.228571	89	437.5
ALDH Vt, Alc (–)	0	88	413
ALDH Vt, Alc (–)	0	91	384
ALDH Vt, Alc (–)	0	84	420
ALDH Vt, Alc (–)	0	77	428
ALDH Vt, Alc (–)	0	100	418
ALDH Vt, Alc (–)	0	87	404
ALDH Vt, Alc (–)	0	90	417
ALDH Vt, Alc (–)	0	96	442
ALDH Vt, Alc (–)	0.642857	95	399
ALDH Vt, Alc (–)	0	86	413
ALDH Vt, Alc (–)	0	72	406
ALDH Vt, Alc (–)	0	88	408
ALDH Vt, Alc (–)	0	78	396
ALDH Vt, Alc (–)	0	109	419
ALDH Vt, Alc (–)	0	82	421
ALDH Vt, Alc (–)	0	82	406
ALDH Vt, Alc (+)	28.5714	116	428
ALDH Vt, Alc (+)	41.6225	105	465
ALDH Vt, Alc (+)	22.8571	81	397
ALDH Vt, Alc (+)	2	102	444
ALDH Vt, Alc (+)	3.39102	86	419
ALDH Vt, Alc (+)	63.5102	106	423
ALDH Vt, Alc (+)	45.5429	90	438
ALDH Vt, Alc (+)	12.6531	90	438
ALDH Vt, Alc (+)	33.1429	129	476.706
ALDH Vt, Alc (+)	20.8661	91	431
ALDH Vt, Alc (+)	60.4082	98	483
ALDH Vt, Alc (+)	4.8898	82	435
ALDH Vt, Alc (+)	5.11102	102	429.881
ALDH Vt, Alc (+)	14.2857	88	437
ALDH Vt, Alc (+)	82.8571	102	462
ALDH Vt, Alc (+)	6.28163	89	412
ALDH Vt, Alc (+)	10.7755	131	464
ALDH Vt, Alc (+)	82.8571	102	514
ALDH Vt, Alc (+)	28.5918	85	428
ALDH Vt, Alc (+)	24.8571	85	470.87
ALDH Vt, Alc (+)	13.127	109	401.093
ALDH Vt, Alc (+)	6.4898	95	421
ALDH Vt, Alc (+)	50.4704	89	430
ALDH Vt, Alc (+)	3.03674	90	426
ALDH Vt, Alc (+)	21.4198	102	475
ALDH Vt, Alc (+)	1.71429	104	408
ALDH Vt, Alc (+)	1.71429	92	394
ALDH Vt, Alc (+)	7.73878	91	411
ALDH Vt, Alc (+)	7.21633	88	426
ALDH Vt, Alc (+)	5.33061	92	446
ALDH Vt, Alc (+)	4.14286	85	391
ALDH Vt, Alc (+)	10.0065	94	443
ALDH Vt, Alc (+)	28.1225	94	451
ALDH Vt, Alc (+)	36.7152	110	402
ALDH Vt, Alc (+)	10.3171	105	442
ALDH Vt, Alc (+)	32.8429	87	460
ALDH Vt, Alc (+)	8.75102	102	421
ALDH Vt, Alc (+)	2.14286	92	431
ALDH Vt, Alc (+)	62.2041	104	469
ALDH Vt, Alc (+)	21.6327	97	437
ALDH Vt, Alc (+)	26.8874	85	421.931
ALDH Vt, Alc (+)	30.7184	106	431.887
ALDH Vt, Alc (+)	2.91837	92	426
ALDH Vt, Alc (+)	7	88	409
ALDH Vt, Alc (+)	2.81633	96	437
ALDH Vt, Alc (+)	7.91837	88	436
ALDH Vt, Alc (+)	7.6649	88	447.358
ALDH Vt, Alc (+)	11.8775	104	435
ALDH Vt, Alc (+)	26.1184	92	419
ALDH Vt, Alc (+)	33.6326	97	462.966
ALDH Vt, Alc (+)	42	97	440
ALDH Vt, Alc (+)	9.64286	113	437
ALDH Vt, Alc (+)	8.57143	95	468
ALDH Vt, Alc (+)	3.54286	76	413
ALDH Vt, Alc (+)	6.07347	92	393
ALDH Vt, Alc (+)	39.1429	100	401.648
ALDH Vt, Alc (+)	28.5714	92	411
ALDH Vt, Alc (+)	37.8061	101	496.981
ALDH Vt, Alc (+)	8.57143	97	431

## Sheet: Fig 2-d
Heart weight/Body weight (mg)					Fibrosis (‰ of area)
Wt		ALDH2*2 KI			Wt		ALDH2*2 KI
Normal	4% EtOH	Normal	4% EtOH		Normal	4% EtOH	Normal	4% EtOH
5.9855	5.3538	6.4866	9.7807		1e-05	1.5	1e-05	11.9
5.022	5.3086	4.0235	8.8615		1e-05	1e-05	1e-05	6.3
5.7193	5.2863	4.607	10.4328		1e-05	3.1	1e-05	9.88
8.5325	5.5572	4.6687	10.4737		5.1	4.8	3.2	1.1
8.7349	5.9731	4.024	8.9674		1e-05	1e-05	1	7.8
4.8809	6.5066	4.2697	8.8152		2	2.5	1e-05	1e-05
4.0814	8.5294	4.6954	7.7027		1e-05	3	4.2	9
5.1168	8.7988	4.9137	9.5505		1.5	1e-05	1e-05	15.5
4.8529	8	5.1261	6.4721		1e-05	4.7	1e-05	14.3
5.3713	7.4371	10.464	5.7566		1e-05	0.5	5.9	9.9
4.8365	7.9917	5.7156	5.5349		1e-05	4	6.7	14.1
4.6707	6.4302	3.8665	5.1929		1e-05	1e-05	6.2
4.4854	8.8785	3.9396	5.3273		1e-05	0.4	1.5
8.742	5.05	2.8325	6.2832		1e-05	13.4	1e-05
3.8459	4.9864	2.9924	6.2886		1e-05	8.2
8.7648	5.5836	5.8529	7.8112		1.1	1e-05
4.3979	6.0937	5.2661	6.1483		1.4	1.3
9.8166	5.5986	5.997	6.1571		1	3.4
3.9491	5.4724	3.9908	6.4351		2.1	3.1
3.6638	5.8838	3.4739	7.6126		1e-05	1e-05
3.4278	5.6868	4.4	7.3414		0.8	1e-05
4.0201	4.4531	4.4804	6.2283		5.2
5.3456	4.3324	4.3501	5.0569		1
6.1471	4.3066	5.89	5.2965		4.5
5.3792	5.293	4.3209	3.8979
4.1283	5.1923	3.6166	5.0815
4.1572	4.5015	4.2402	4.8728
4.1461	3.7951	3.585	6.022
3.6847	6.6035	4.5695	6.2109
3.907	5.316	3.9908	5.1494
3.8295	4.6013	3.4739	6.4534
4.4026	5.0401	4.4	5.6549
4.1612	4.492	4.4804	6.1409
3.679	5.9267	4.3501	6.612
4.488	4.6655	4.5992	5.1181
4.3147	4.9024	4.6612	8.0505
3.907	5.2118	4.7066	6.0328
3.8295	4.8502	4.4722	6.4534
4.1461	4.4096	5.673	5.6549
4.4026	5.1	4.1827	6.1409
3.6847	4.7196	4.5514	6.612
3.8599	6.3274	4.3345	5.6858
4.5409	4.0643	4.2787	6.3491
4.4101	5.0569	4.1938	5.652
4.8249	4.6655		5.4413
4.695	4.9024		6.8547
4.6532	5.2118		5.7489
4.6618	4.8502		7.2764
4.7842	4.4096		4.9957
4.6505	5.0848		7.4654
5.4727	4.8997		6.171
5.0327	4.8898		6.6802
4.6532	4.75
4.6618	4.6603
4.7842	4.5182
4.6505	5.1255
5.4727	4.692
5.0327	4.8619
	4.69
	5.0038

## Sheet: Fig 2-g
RR interval(ms)
Wt		ALDH2*2 KI
Normal	4% EtOH	Normal	4% EtOH
114	107.8	112	118.2
113	121.2	121	120.8
108.6	135.6	116.8	126.6
109.4	132.6	126.6	126
101.8	124.4	109	128.6
124.2	108.8	111	143

## Sheet: Fig 2-h
QRS(ms)
Wt		ALDH2*2 KI
Normal	4% EtOH	Normal	4% EtOH
15.4	17.6	18.2	19
16.6	20.2	18	18
16.2	18.6	17.4	19.8
17	17	18.6	19.4
18.6	17.4	18	19.4
	19	18.8	19.2
	19		20.4
			20.6

## Sheet: Fig 2-i
QT(ms)
Wt		ALDH2*2 KI
Normal	4% EtOH	Normal	4% EtOH
47.6	54.2	43.8	65.4
44	54.4	45.2	61.4
41.8	48.2	40.6	53.6
43	54.2	41	53
46.2	53.6	46.4	65.6
48.4	50.8	51.2	66.8
44.6		49.2	55.4
44.6		43	56.4
		42.6	59.2
			62.4
			55.8

## Sheet: Fig 2-j
QTc(ms)
Wt		ALDH2*2 KI
Normal	4% EtOH	Normal	4% EtOH
44.6	52.2	41	50
41.4	49.4	44.9	56.5
41.8	49.6	42.5	47.6
42.7	48.6	38.7	47.2
44.3	51.4	42.2	57.8
46.3	43.6	47.4	55.9
44.2		43.7	53.1
40		41.2	53.6
		40.4	57.6
			58.2
			51.9

## Sheet: Fig 2-k
gp (0=Wt)	bac_mgdl	qt	qtc
0	34.28	55.6	39.0164
0	34.02	51.8	47.4647
0	49.44	41.8	49.6066
0	38.27	57.2	46.3857
0	30.39	44.8	42.7552
0	28.19	47.8	38.7587
0	73.98	39.6	52.3618
0	36.37	45	42.6046
1	86.73	76.4	68.5511
1	81.06	53.2	69.8795
1	49.47	66.6	48.7224
1	75.79	45.2	60.8505
1	49.21	52.6	56.2183
1	25.62	40.8	41.6742
1	26.06	41.6	43.1584
1	25.36	35.2	41.7202
1	18.71	40.8	34.4336
1	27.05	36.8	41.3172

## Sheet: Fig 3-b
Total Cx43 area/Total myocardial area (%)
Wt		ALDH2*2 KI
Normal	4% EtOH	Normal	4% EtOH
2.18	5.98	5.88	3.11
1.81	7.16	4.31	3.48
1.89	6.37	4.7	4.75
2.27	5.39	5.97	4.75
1.99	6.38	4.56	4.17
1.65	7.02	8.08	4.19
2.31		6.9	3.5
1.77		5.08	4.44

[truncated: 29 more sheets: Fig 3-c, Fig 4-b, Fig 4-c, Fig 4-d, Fig 4-e, Fig 4-f, Fig 4-g, Fig 4-h, Fig 4-i, Fig 4-j, Fig 4-l, Fig 4-m, Fig 4-n, Fig 4-o, Fig 4-p, Fig 4-q, Fig 5-b, Fig 5-d, Fig 5-h, Fig 5-i …]
